# Supplementary material for: Anti-COVID-19 Vaccination in the Italian General Population: Proactive Clinical Risk Analysis Using Failure Mode, Effects, and Criticality Analysis Technique
Source: Healthcare (Basel). 2024 Dec 16;12(24):2541. doi: 10.3390/healthcare12242541 (PMC11675166; doi:10.3390/healthcare12242541)
Supplement: Supplementary file 1 [file healthcare-12-02541-s001.zip]

Archive with 1 entries (1 files):
- healthcare-3304938-supplementary.pdf
